# Supplementary material for: Comparative Panel Sequencing of DNA Variants in cf-, ev- and tumorDNA for Pancreatic Ductal Adenocarcinoma Patients
Source: Cancers (Basel). 2022 Feb 21;14(4):1074. doi: 10.3390/cancers14041074 (PMC8870073; doi:10.3390/cancers14041074)
Supplement: Supplementary file 1 [file cancers-14-01074-s001.zip]

Archive with 90 entries (88 files):
- cancers-1571843 supplementary.pdf
- tsv files_CNVs/
- tsv files_CNVs/File S1.tsv
- tsv files_CNVs/File S10.tsv
- tsv files_CNVs/File S11.tsv
- tsv files_CNVs/File S12.tsv
- tsv files_CNVs/File S13.tsv
- tsv files_CNVs/File S14.tsv
- tsv files_CNVs/File S15.tsv
- tsv files_CNVs/File S16.tsv
- tsv files_CNVs/File S17.tsv
- tsv files_CNVs/File S18.tsv
- tsv files_CNVs/File S19.tsv
- tsv files_CNVs/File S2.tsv
- tsv files_CNVs/File S20.tsv
- tsv files_CNVs/File S21.tsv
- tsv files_CNVs/File S22.tsv
- tsv files_CNVs/File S23.tsv
- tsv files_CNVs/File S24.tsv
- tsv files_CNVs/File S25.tsv
- tsv files_CNVs/File S26.tsv
- tsv files_CNVs/File S27.tsv
- tsv files_CNVs/File S28.tsv
- tsv files_CNVs/File S29.tsv
- tsv files_CNVs/File S3.tsv
- tsv files_CNVs/File S4.tsv
- tsv files_CNVs/File S5.tsv
- tsv files_CNVs/File S6.tsv
- tsv files_CNVs/File S7.tsv
- tsv files_CNVs/File S8.tsv
- tsv files_CNVs/File S9.tsv
- vcf files_SNVs and indels/
- vcf files_SNVs and indels/File S30.vcf
- vcf files_SNVs and indels/File S31.vcf
- vcf files_SNVs and indels/File S32.vcf
- vcf files_SNVs and indels/File S33.vcf
- vcf files_SNVs and indels/File S34.vcf
- vcf files_SNVs and indels/File S35.vcf
- vcf files_SNVs and indels/File S36.vcf
- vcf files_SNVs and indels/File S37.vcf
- vcf files_SNVs and indels/File S38.vcf
- vcf files_SNVs and indels/File S39.vcf
- vcf files_SNVs and indels/File S40.vcf
- vcf files_SNVs and indels/File S41.vcf
- vcf files_SNVs and indels/File S42.vcf
- vcf files_SNVs and indels/File S43.vcf
- vcf files_SNVs and indels/File S44.vcf
- vcf files_SNVs and indels/File S45.vcf
- vcf files_SNVs and indels/File S46.vcf
- vcf files_SNVs and indels/File S47.vcf
- vcf files_SNVs and indels/File S48.vcf
- vcf files_SNVs and indels/File S49.vcf
- vcf files_SNVs and indels/File S50.vcf
- vcf files_SNVs and indels/File S51.vcf
- vcf files_SNVs and indels/File S52.vcf
- vcf files_SNVs and indels/File S53.vcf
- vcf files_SNVs and indels/File S54.vcf
- vcf files_SNVs and indels/File S55.vcf
- vcf files_SNVs and indels/File S56.vcf
- vcf files_SNVs and indels/File S57.vcf
- vcf files_SNVs and indels/File S58.vcf
- vcf files_SNVs and indels/File S59.vcf
- vcf files_SNVs and indels/File S60.vcf
- vcf files_SNVs and indels/File S61.vcf
- vcf files_SNVs and indels/File S62.vcf
- vcf files_SNVs and indels/File S63.vcf
- vcf files_SNVs and indels/File S64.vcf
- vcf files_SNVs and indels/File S65.vcf
- vcf files_SNVs and indels/File S66.vcf
- vcf files_SNVs and indels/File S67.vcf
- vcf files_SNVs and indels/File S68.vcf
- vcf files_SNVs and indels/File S69.vcf
- vcf files_SNVs and indels/File S70.vcf
- vcf files_SNVs and indels/File S71.vcf
- vcf files_SNVs and indels/File S72.vcf
- vcf files_SNVs and indels/File S73.vcf
- vcf files_SNVs and indels/File S74.vcf
- vcf files_SNVs and indels/File S75.vcf
- vcf files_SNVs and indels/File S76.vcf
- vcf files_SNVs and indels/File S77.vcf
- vcf files_SNVs and indels/File S78.vcf
- vcf files_SNVs and indels/File S79.vcf
- vcf files_SNVs and indels/File S80.vcf
- vcf files_SNVs and indels/File S81.vcf
- vcf files_SNVs and indels/File S82.vcf
- vcf files_SNVs and indels/File S83.vcf
- vcf files_SNVs and indels/File S84.vcf
- vcf files_SNVs and indels/File S85.vcf
- vcf files_SNVs and indels/File S86.vcf
- vcf files_SNVs and indels/File S87.vcf
